# Supplementary material for: Cardiovascular Mortality and Leaded Aviation Fuel: Evidence from Piston-Engine Air Traffic in North Carolina
Source: Int J Environ Res Public Health. 2022 May 13;19(10):5941. doi: 10.3390/ijerph19105941 (PMC9140422; doi:10.3390/ijerph19105941)
Supplement: Supplementary file 1 [file ijerph-19-05941-s001.zip]

Archive with 1 entries (1 files):
- ijerph-1715911-supplementary.pdf
